# Supplementary material for: Fast DNA-PAINT imaging using a deep neural network
Source: Nat Commun. 2022 Aug 27;13:5047. doi: 10.1038/s41467-022-32626-0 (PMC9420107; doi:10.1038/s41467-022-32626-0)
Supplement: Supplementary file 4 — Source Data [file 41467_2022_32626_MOESM4_ESM.xlsx]

## Sheet: Fig. 4
Bassoon clusters
Cluster area GT (µm²)	Cluster area DeepSTORM (µm²)
0.035	0.034
0.039	0.037
0.109	0.104
0.069	0.039
0.066	0.068
0.05	0.046
0.026	0.026
0.029	0.022
0.071	0.037
0.105	0.089
0.059	0.052
0.061	0.051
0.045	0.036
0.054	0.044
0.033	0.036
0.023	0.021
0.03	0.023
0.044	0.043
0.034	0.041
0.046	0.043
0.083	0.09
0.112	0.108
0.043	0.032
0.056	0.051
0.14	0.096
0.054	0.051
0.026	0.03
0.058	0.046
0.055	0.044
0.035	0.038
0.103	0.094
0.043	0.045
0.055	0.057
0.03	0.035
0.064	0.071
0.024	0.033
0.032	0.038
0.046	0.042
0.094	0.073
0.034	0.035
0.048	0.042
0.04	0.038
0.042	0.033
0.062	0.048
0.062	0.048
0.019	0.024
0.067	0.048
0.048	0.039
0.021	0.02
0.063	0.06
0.026	0.025
0.087	0.082
0.03	0.021
0.057	0.061
0.042	0.044
0.026	0.025
0.074	0.066
0.072	0.063
0.054	0.056
0.083	0.062
0.036	0.039
0.065	0.056
0.093	0.081
0.03	0.034
0.039	0.047
0.052	0.047
0.019	0.023
0.062	0.07
0.063	0.064
0.133	0.135
0.106	0.12
0.05	0.053
0.066	0.078
0.03	0.029
0.03	0.029

## Sheet: Supplementary Fig. 1
alpha-tubulin	Pearson's CC HAWKMAN Structure
	Image 1	Image 2	Image 3	Image 1	Image 2	Image 3	Image 1	Image 2	Image 3
Frames	5 nM	5 nM	5 nM	10 nM	10 nM	10 nM	20 nM	20 nM	20 nM
50	0.353	0.44	0.393	0.417	0.461	0.404	0.403	0.424	0.385
100	0.418	0.538	0.442	0.454	0.488	0.438	0.422	0.465	0.404
200	0.501	0.549	0.469	0.503	0.492	0.46	0.436	0.49	0.418
400	0.54	0.573	0.509	0.519	0.532	0.466	0.449	0.511	0.429
600	0.571	0.592	0.518	0.522	0.548	0.48	0.461	0.515	0.434
1000	0.6	0.611	0.531	0.525	0.544	0.506	0.492	0.523	0.441
2000	0.615	0.633	0.543	0.522	0.566	0.502	0.46	0.529	0.449
	Pearson's CC HAWKMAN Sharpening
alpha-tubulin	Image 1	Image 2	Image 3	Image 1	Image 2	Image 3	Image 1	Image 2	Image 3
Frames	5 nM	5 nM	5 nM	10 nM	10 nM	10 nM	20 nM	20 nM	20 nM
50	0.454	0.493	0.413	0.507	0.491	0.46	0.486	0.506	0.468
100	0.516	0.71	0.515	0.556	0.569	0.524	0.519	0.535	0.525
200	0.665	0.618	0.557	0.661	0.606	0.542	0.602	0.562	0.521
400	0.722	0.655	0.592	0.667	0.642	0.555	0.624	0.599	0.549
600	0.72	0.67	0.669	0.685	0.658	0.586	0.636	0.599	0.558
1000	0.763	0.686	0.68	0.691	0.647	0.602	0.647	0.605	0.569
2000	0.741	0.713	0.703	0.691	0.667	0.678	0.64	0.629	0.58
TOM20	Pearson's CC HAWKMAN Structure
	Image 1	Image 2	Image 3	Image 1	Image 2	Image 3	Image 1	Image 2	Image 3
Frames	5 nM	5 nM	5 nM	10 nM	10 nM	10 nM	20 nM	20 nM	20 nM
50	0.202	0.249	0.202	0.325	0.271	0.272	0.334	0.27	0.224
100	0.261	0.311	0.247	0.403	0.32	0.327	0.391	0.328	0.253
200	0.514	0.404	0.316	0.462	0.4	0.374	0.437	0.362	0.305
400	0.459	0.434	0.391	0.502	0.432	0.408	0.477	0.393	0.327
600	0.516	0.439	0.413	0.523	0.413	0.409	0.469	0.339	0.306
1000	0.547	0.438	0.433	0.516	0.396	0.409	0.463	0.335	0.283
2000	0.514		0.462	0.469	0.391	0.383	0.383	0.315	0.256
	Pearson's CC HAWKMAN Sharpening
TOM20	Image 1	Image 2	Image 3	Image 1	Image 2	Image 3	Image 1	Image 2	Image 3
Frames	5 nM	5 nM	5 nM	10 nM	10 nM	10 nM	20 nM	20 nM	20 nM
50	0.199	0.303	0.215	0.347	0.31	0.303	0.313	0.308	0.261
100	0.254	0.373	0.258	0.423	0.38	0.368	0.42	0.383	0.3
200	0.63	0.499	0.331	0.516	0.475	0.421	0.516	0.436	0.379
400	0.466	0.558	0.456	0.594	0.514	0.494	0.569	0.464	0.383
600	0.539	0.57	0.491	0.613	0.517	0.513	0.577	0.441	0.402
1000	0.622	0.564	0.521	0.619	0.536	0.544	0.644	0.436	0.387
2000	0.63		0.584	0.665	0.554	0.523	0.563	0.428	0.373

## Sheet: Supplementary Fig. 4
Sample		Image analysis metrics						Sample		Image analysis metrics
Concentration	Target	SQUIRREL RSP	SQUIRREL RSE	MS-SSIM	HAWKMAN Structure	HAWKMAN Sharpening		Concentration	Target	Decorrelation resolution (nm)
5 nM	Tubulin	0.809	6.64	0.81074	0.53	0.66		GT	Tubulin	38
5 nM	Tubulin	0.858	7.147	0.85458	0.6	0.68		GT	Tubulin	35
5 nM	Tubulin	0.783	4.93	0.81744	0.59	0.69		GT	Tubulin	37
5 nM	Tubulin	0.77	5.865	0.80876	0.52	0.64		GT	Tubulin	37
5 nM	Tubulin	0.841	5.66	0.88115	0.63	0.71		GT	Tubulin	35
10 nM	Tubulin	0.789	6.937	0.79707	0.52	0.65		5 nM	Tubulin	46
10 nM	Tubulin	0.822	7.925	0.82012	0.55	0.65		5 nM	Tubulin	45
10 nM	Tubulin	0.721	5.485	0.78403	0.53	0.63		5 nM	Tubulin	48
10 nM	Tubulin	0.779	5.763	0.80952	0.52	0.62		5 nM	Tubulin	46
10 nM	Tubulin	0.82	5.988	0.86068	0.6	0.67		5 nM	Tubulin	44
20 nM	Tubulin	0.757	7.379	0.75874	0.46	0.64		10 nM	Tubulin	47
20 nM	Tubulin	0.815	8.059	0.80651	0.54	0.64		10 nM	Tubulin	46
20 nM	Tubulin	0.733	5.385	0.78063	0.5	0.6		10 nM	Tubulin	48
20 nM	Tubulin	0.742	6.161	0.7602	0.44	0.62		10 nM	Tubulin	46
20 nM	Tubulin	0.788	6.437	0.83548	0.55	0.65		10 nM	Tubulin	42
5 nM	Mitochondria	0.581	2.022	0.77242	0.5	0.58		20 nM	Tubulin	45
5 nM	Mitochondria	0.533	2.462	0.75484	0.45	0.45		20 nM	Tubulin	50
5 nM	Mitochondria	0.419	1.757	0.67133	0.34	0.42		20 nM	Tubulin	47
5 nM	Mitochondria	0.517	1.744	0.77439	0.45	0.56		20 nM	Tubulin	44
5 nM	Mitochondria	0.544	2.044	0.81137	0.48	0.57		20 nM	Tubulin	46
10 nM	Mitochondria	0.583	2.019	0.76136	0.5	0.67		GT	Mitochondria	37
10 nM	Mitochondria	0.499	2.523	0.7116	0.43	0.47		GT	Mitochondria	35
10 nM	Mitochondria	0.42	1.757	0.65424	0.37	0.46		GT	Mitochondria	34
10 nM	Mitochondria	0.584	1.653	0.73674	0.45	0.57		GT	Mitochondria	35
10 nM	Mitochondria	0.538	2.052	0.79659	0.46	0.59		GT	Mitochondria	35
20 nM	Mitochondria	0.484	2.174	0.66623	0.4	0.52		5 nM	Mitochondria	44
20 nM	Mitochondria	0.487	2.541	0.65665	0.42	0.45		5 nM	Mitochondria	50
20 nM	Mitochondria	0.412	1.764	0.62832	0.35	0.45		5 nM	Mitochondria	42
20 nM	Mitochondria	0.509	1.753	0.6436	0.4	0.5		5 nM	Mitochondria	39
20 nM	Mitochondria	0.546	2.041	0.74775	0.43	0.55		5 nM	Mitochondria	47
								10 nM	Mitochondria	46
								10 nM	Mitochondria	50
								10 nM	Mitochondria	42
								10 nM	Mitochondria	46
								10 nM	Mitochondria	49
								20 nM	Mitochondria	46
								20 nM	Mitochondria	52
								20 nM	Mitochondria	45
								20 nM	Mitochondria	49
								20 nM	Mitochondria	50

## Sheet: Supplementary Fig. 9
alpha-tubulin	HAWKMAN Structure		HAWKMAN Sharpening
	Experimental dataset	Artificial dataset	Experimental dataset	Artificial dataset
5 nM/sum10	0.53	0.53	0.66	0.66
10 nM/sum20	0.52	0.44	0.65	0.51
20 nM/sum40	0.46	0.4	0.64	0.46
TOM20	HAWKMAN Structure		HAWKMAN Sharpening
	Experimental dataset	Artificial dataset	Experimental dataset	Artificial dataset
5 nM/sum10	0.5	0.43	0.58	0.59
10 nM/sum20	0.5	0.36	0.67	0.55
20 nM/sum40	0.4	0.29	0.52	0.48
